# Supplementary material for: The global pattern of epiphytic liverwort disparity: insights from Frullania
Source: BMC Ecol Evol. 2024 May 14;24:63. doi: 10.1186/s12862-024-02254-x (PMC11092184; doi:10.1186/s12862-024-02254-x)
Supplement: Supplementary file 1 — Supplementary Material 1. [file 12862_2024_2254_MOESM1_ESM.xlsx]

## Sheet: Table S1
	Table S1 The morphological and geographical datasets of 245 sampled species in Frullania.
	Species		Trait 1	Trait 2	Trait 3	Trait 4	Trait 5	Trait 6	Trait 7	Trait 8	Geographical regions [47]	Reference
			Stem/mm mean(min-max)	lobe length/mm mean(min-max)	lobe width/mm mean(min-max)	lobule length/mm mean(min-max)	lobule wideth/mm mean(min-max)	underleaf length/mm mean(min-max)	underleaf width/mm mean(min-max)	log[Mean(lobule area) /Mean(lobe area)]
	F. aculeata	Taylor	0.1	1.460(1.370-1.550)	0.635(0.620-0.650)	0.240(0.220-0.260)	0.077(0.070-0.083)	0.975(0.950-1.000)	0.363(0.350-0.375)	0.0198037	AM2, AM4, AM6	Uribe-M & Gradstein 2003
	F. albertii	Steph. ex Herzog	0.25	1	1.2	0.45	0.55	0.875(0.850-0.900)	1.150(1.100-1.200)	0.20625	AF2, AM4, AM6	Yuzawa 1991
	F. alstonii	Verd.	0.150(0.100-0.200)	0.450(0.400-0.500)	0.350(0.300-0.400)	0.105(0.100-0.110)	0.065(0.060-0.070)	0.250(0.200-0.300)	0.150(0.100-0.200)	0.0433333	AS2, AS3, AS4	Sukkharak 2018
	F. amplicrania	Steph.	0.125(0.100-0.150)	0.750(0.700-0.800)	0.650(0.600-0.700)	0.23	0.275(0.270-0.280)	0.3	0.3	0.129744	AS2	Mizutani 1961
	F. angulata	Mitt.	0.288(0.275-0.300)	1.138(0.600-1.675)	0.848(0.520-1.175)	0.170(0.160-0.180)	0.075(0.070-0.080)	1.2	0.713(0.700-0.725)	0.0132257	AF2, AF3	Uribe-M 2013
	F. aoshimensis	Horik.	0.1	0.600(0.500-0.700)	0.400(0.300-0.500)	0.180(0.160-0.200)	0.090(0.080-0.100)	0.325(0.300-0.350)	0.260(0.220-0.300)	0.0675	AS2	Mizutani 1961
	F. apiculata	(Reinw., Blume & Nees) Nees	0.152(0.130-0.190)	0.838(0.500-1.500)	0.647(0.350-1.100)	0.233(0.150-0.300)	0.098(0.050-0.130)	0.382(0.180-0.750)	0.368(0.200-0.700)	0.054753	AF2, AF3, AM2, AM3, AM4, AM5, AS2, AS3, AS4, OC, AU1	Hattori 1974, Gao 2000, So & Wang 2006
	F. appalachiana	R.M.Schust.	0.135(0.090-0.180)	0.450(0.350-0.550)	0.513(0.375-0.650)	0.230(0.190-0.270)	0.223(0.180-0.265)	0.255(0.160-0.350)	0.283(0.175-0.390)	0.221897	AM1	Schuster 1992
	F. appendistipula	S.Hatt.	0.160(0.070-0.250)	1.400(1.300-1.500)	1.150(1.000-1.300)	0.380(0.350-0.410)	0.325(0.300-0.350)	1.100(1.000-1.200)	1.200(1.100-1.300)	0.0767081	AS2, AS4	Gao 2000
	F. appendistipula var. spinifera	S.Hatt.	0.15	1.1	1.1	0.18	0.315(0.310-0.320)	0.850(0.800-0.900)	1.050(1.000-1.100)	0.0468595	AS4	Hattori 1974
	F. arsenii	Steph.	0.25	0.675(0.650-0.700)	0.775(0.700-0.850)	0.65	0.4	0.485(0.470-0.500)	0.5	0.497013	AM2, AM4, AM6	Yuzawa 1991
	F. aterrima	(Hook.f. & Taylor) Gottsche, Lindenb. & Nees	0.12	0.45	0.35	0.2	0.1	0.210(0.200-0.220)	0.290(0.280-0.300)	0.126984	AU1, AU2	Hattori 1983
	F. atrata	(Sw.) Nees ex Mont.	0.12	0.570(0.490-0.650)	0.435(0.390-0.480)	0.225(0.210-0.240)	0.075(0.060-0.090)	0.415(0.270-0.560)	0.290(0.220-0.360)	0.0680581	AM2, AM3, AM4, AM5, AM6	Uribe-M & Gradstein 2003
	F. austinii	J.J. Atwood, Vilnet, Mamontov & Konstant.	0.133(0.120-0.145)	0.635(0.550-0.720)	0.493(0.410-0.575)	0.325(0.250-0.400)	0.285(0.250-0.320)	0.215(0.180-0.250)	0.180(0.160-0.200)	0.296175	EUR, AM1, AS1, AS2	Mamontov et al 2020
	F. azorica	Sim-Sim, Sérgio, Mues & Kraut	0.115(0.090-0.150)	0.700(0.460-1.050)	0.550(0.380-0.700)	0.210(0.120-0.350)	0.200(0.130-0.310)	0.230(0.150-0.380)	0.238(0.150-0.360)	0.109091	EUR	Simsim 1999
	F. beauverdii	Steph.	0.225(0.200-0.250)	1.100(1.000-1.200)	1.375(1.200-1.700)	0.713(0.700-0.750)	0.363(0.300-0.450)	0.900(0.750-1.000)	0.963(0.850-1.000)	0.169905	AM6	Yuzawa & Koike 1989, Yuzawa 1991
	F. berthoumieui	Steph.	0.175(0.170-0.180)	1.250(1.200-1.300)	0.950(0.900-1.000)	0.185(0.170-0.200)	0.225(0.210-0.240)	0.425(0.400-0.450)	0.475(0.450-0.500)	0.0350526	AS2, AS3, AS4	Gao 2000
	F. blepharozia	Spruce	0.25	1.2	1.2	0.750(0.700-0.800)	0.5	0.650(0.600-0.700)	0.850(0.800-0.900)	0.260417	AM4	Yuzawa 1991
	F. bogotensis	Spruce	0.28	1.5	1.7	0.9	0.5	0.625(0.600-0.650)	1.150(1.100-1.200)	0.176471	AM4	Yuzawa 1991
	F. bolanderi	Austin	0.110(0.100-0.130)	0.563(0.350-0.700)	0.420(0.300-0.500)	0.279(0.230-0.360)	0.269(0.250-0.300)	0.206(0.180-0.275)	0.181(0.150-0.265)	0.325748	EUR, AM1, AS1, AS2	Schuster 1992, Gao 2000
	F. brasiliensis	Raddi	0.185(0.120-0.250)	1.450(1.300-1.600)	0.988(0.825-1.150)	0.260(0.220-0.300)	0.095(0.080-0.110)	0.760(0.470-1.050)	0.600(0.400-0.800)	0.0172501	AM2, AM3, AM4, AM5, AM6	Uribe-M & Gradstein 2003
	F. brittoniae	A.Evans	0.140(0.110-0.170)	0.535(0.470-0.600)	0.548(0.425-0.670)	0.263(0.250-0.275)	0.240(0.230-0.250)	0.318(0.310-0.325)	0.325(0.310-0.340)	0.215081	AM1	Schuster 1992
	F. brotheri	Steph.	0.25	1.350(1.300-1.400)	1.250(1.200-1.300)	0.17	0.1	0.950(0.900-1.000)	1.250(1.200-1.300)	0.0100741	AS2, AS3, AS4, OC	Sukkharak 2018
	F. calcarata	Ångstr.	0.18	1	0.8	0.425(0.400-0.450)	0.25	0.55	0.75	0.132812	AS3, AS4, OC	Hattori 1973b
	F. campanulata	Sande Lac.	0.125(0.100-0.150)	0.450(0.400-0.500)	0.450(0.400-0.500)	0.27	0.15	0.250(0.200-0.300)	0.250(0.200-0.300)	0.2	AS3, AS4	Sukkharak 2018
	F. caulisequa	(Nees) Mont.	0.115(0.130-0.150)	0.600(0.950-1.000)	0.700(1.100-1.200)	0.395	0.175	0.5	0.388	0.166952	AM1, AM2, AM3, AM4, AM5, AM6	Yuzawa & Koike 1989
	F. changii	S.Hatt. & C.Gao	0.14	0.975(0.800-0.850)	1.150(0.700-0.750)	0.260(0.270-0.300)	0.150(0.270-0.300)	0.54	0.58	0.0347826	AS2	Hattori & Gao 1985
	F. chenii	S.Hatt. & P.J.Lin	0.17	0.825	0.725	0.285	0.285	0.55	0.5	0.135799	AS2	Gao 2000
	F. chevalieri	(R.M.Schust.) R.M.Schust.	0.05	0.225	0.2	0.175(0.650-0.700)	0.090(0.500-0.550)	0.150(0.650-0.700)	0.08	0.35	AU2，OC	Konrat et al 2006a
	F. chodatii	Beauverd	0.25	0.900(1.300-1.400)	1.100(1.300-1.400)	0.675(0.500-0.600)	0.525	0.675(0.800-1.050)	0.950(0.950-1.200)	0.357955	AM6	Yuzawa 1991
	F. clavata	(Hook.f. & Taylor) Gottsche, Lindenb. & Nees	0.200(0.080-0.090)	1.350(0.400-0.500)	1.350(0.300-0.500)	0.550(0.190-0.200)	0.9	0.925(0.100-0.200)	1.075(0.100-0.200)	0.271605	AU1	Hattori 1979
	F. claviloba	Steph.	0.085	0.45	0.4	0.195	0.1	0.15	0.15	0.108333	AS3, AS4	Sukkharak 2018
	F. closterantha	Spruce	0.250(0.080-0.100)	0.800(0.325-0.400)	0.650(0.305-0.400)	0.28	0.120(0.180-0.240)	0.600(0.150-0.250)	0.600(0.120-0.200)	0.0646154	AM2, AM4, AM6	Yuzawa & Koike 1989
	F. cobrensis	Gottsche	0.09	0.363(0.450-0.650)	0.353(0.375-0.450)	0.27	0.21	0.200(0.140-0.250)	0.160(0.150-0.280)	0.443727	AM1	Schuster 1992
	F. colliculosa	von Konrat, Braggins, Hentschel & Heinrichs	0.065(0.125-0.145)	0.550(0.440-0.500)	0.413(0.410-0.440)	0.280(0.190-0.220)	0.100(0.090-0.100)	0.195(0.320-0.550)	0.215(0.280-0.420)	0.123416	AU2	Konrat et al 2010
	F. compacta	Gottsche	0.135	0.47	0.425	0.205	0.095	0.435	0.35	0.0974969	AM1, AM3	Schuster 1992
	F. confertiloba	Steph.	0.25	1.1	1.4	0.55	0.55	0.6	0.95	0.196429	AM2, AM4, AM5, AM6	Yuzawa 1991
	F. congesta	Gottsche, Lindenb. & Nees	0.115	0.310(0.180-0.440)	0.198(0.120-0.275)	0.21	0.11	0.3	0.25	0.377297	AU1, AU2	Konrat et al 2006b
	F. convoluta	Lindenb. & Hampe	0.125(0.100-0.150)	1.100(1.050-1.150)	1.138(1.050-1.225)	0.285(0.260-0.310)	0.110(0.100-0.120)	0.863(0.800-0.925)	0.440(0.400-0.480)	0.0250549	AM2, AM3, AM4	Uribe-M 2008
	F. crassitexta	Steph.	0.15	0.690(0.680-0.700)	0.57	0.185(0.170-0.200)	0.300(0.280-0.320)	0.46	0.42	0.141114	AU1	Hattori 1979
	F. crenatiloba	Steph.	0.115(0.110-0.120)	0.265(0.230-0.300)	0.255(0.230-0.280)	0.190(0.180-0.200)	0.115(0.100-0.130)	0.175(0.150-0.200)	0.205(0.180-0.230)	0.323344	OC	Miller 1953, So & Wang 2006
	F. cuencensis	Taylor	0.165(0.120-0.200)	0.800(0.700-0.900)	0.800(0.600-0.900)	0.4	0.25	0.500(0.300-0.700)	0.400(0.200-0.500)	0.15873	AM2, AM3, AM4, AM6	Yuzawa 1991, Atwood 2017
	F. darwinii	Gradst. & Uribe	0.19	1.513(1.500-1.525)	1.138(1.100-1.175)	0.265(0.240-0.290)	0.095(0.070-0.120)	0.950(0.925-0.975)	0.713(0.700-0.725)	0.0146326	AM4	Uribe-M 2008
	F. davurica	Hampe ex Gottsche, Lindenb. & Nees	0.175(0.160-0.190)	1.350(1.300-1.400)	1.000(0.900-1.100)	0.350(0.300-0.400)	0.250(0.200-0.300)	0.850(0.700-1.000)	1.100(0.800-1.400)	0.0648148	AS1, AS2	Gao 2000
	F. decidua	Spruce	0.2	0.8	0.850(0.800-0.900)	0.45	0.25	0.5	0.5	0.165441	AM4, AM6	Yuzawa 1991
	F. densiloba	Steph. ex A.Evans	0.095(0.070-0.120)	0.350(0.250-0.450)	0.350(0.250-0.450)	0.160(0.150-0.170)	0.070(0.060-0.080)	0.200(0.180-0.220)	0.125(0.080-0.170)	0.0914286	AS2, AS3	Mizutani 1961
	F. dentata	S.Hatt.	0.15	0.8	0.8	0.4	0.18	0.55	0.5	0.1125	AS4	Hattori 1974
	F. deplanata	Mitt.	0.13	1	0.85	0.200(0.150-0.250)	0.4	0.45	0.65	0.0941176	AU1, AU2	Hattori 1983
	F. depressa	Mitt.	0.18	1	1	0.700(0.650-0.750)	0.450(0.400-0.500)	0.775(0.750-0.800)	0.8	0.315	AF2, AF3, AF4	Yuzawa 1991
	F. dilatata	Jörgensen	0.150(0.110-0.170)	0.580(0.350-0.880)	0.460(0.260-0.680)	0.240(0.160-0.370)	0.200(0.100-0.320)	0.240(0.140-0.420)	0.250(0.140-0.400)	0.17991	EUR, AF1, AF2, AM5, AS1, AS2, AS3, AS5	Simsim 1999
	F. dioica	(S. Hatt. & Thaithong) Mamontov & J.J. Atwood	0.163(0.150-0.176)	0.700(0.600-0.800)	0.480(0.430-0.530)	0.140(0.130-0.150)	0.2	0.370(0.310-0.430)	0.305(0.260-0.350)	0.0833333	AS3	Mamontov et al 2020
	F. diversitexta	Steph.	0.1	0.550(0.500-0.600)	0.475(0.450-0.500)	0.225(0.200-0.250)	0.110(0.100-0.120)	0.325(0.300-0.350)	0.325(0.300-0.350)	0.0947368	AS1, AS2	Mizutani 1961
	F. donnellii	Austin	0.110(0.100-0.120)	0.6	0.585(0.570-0.600)	0.190(0.170-0.210)	0.115(0.110-0.120)	0.325(0.300-0.350)	0.280(0.250-0.310)	0.0622507	AM1	Schuster 1992
	F. dulimensis	Uribe	0.095(0.070-0.120)	1.400(1.300-1.500)	1.575(1.550-1.600)	0.395(0.340-0.450)	0.190(0.160-0.220)	0.570(0.540-0.600)	0.265(0.250-0.280)	0.0340363	AM4	Uribe-M 2008
	F. durifolia	Steph.	0.12	0.525(0.500-0.550)	0.475(0.450-0.500)	0.210(0.200-0.220)	0.09	0.37	0.345(0.320-0.370)	0.0757895	AS4	Hattori 1973b
	F. dusenii	Steph.	0.18	0.75	0.85	0.5	0.450(0.400-0.500)	0.7	0.8	0.352941	AM2, AM3, AM4, AM5	Yuzawa 1991
	F. eboracensis	Lehm.	0.100(0.090-0.110)	0.575(0.550-0.600)	0.475(0.450-0.500)	0.290(0.280-0.300)	0.220(0.180-0.260)	0.240(0.230-0.250)	0.210(0.180-0.240)	0.233593	EUR, AM1, AM2	Schuster 1992
	F. echinantha	S.Hatt.	0.125	1.250(1.200-1.300)	1.150(1.100-1.200)	0.135	0.255(0.250-0.260)	1	1.650(1.600-1.700)	0.0239478	AS4	Hattori 1974
	F. ecklonii	(Spreng.) Gottsche, Lindenb. & Nees	0.25	1.7	1.5	0.925(0.850-1.000)	0.5	0.8	1.250(1.200-1.300)	0.181373	AF2, AF3, AF4, AM2, AM3, AM4, AM5, AM6, AS3, AS4	Yuzawa 1991
	F. epiphylla	S.Hatt.	0.2	1.100(1.000-1.200)	1.200(1.100-1.300)	0.3	0.3	0.725(0.700-0.750)	0.825(0.750-0.900)	0.0681818	OC	Hattori 1974
	F. ericoides	(Nees) Mont.	0.183(0.150-0.230)	0.940(0.830-1.100)	0.775(0.700-0.900)	0.305(0.220-0.400)	0.305(0.220-0.400)	0.500(0.400-0.600)	0.500(0.400-0.600)	0.126307	AF2, AF3, AF4, AM1, AM2, AM3, AM4, AM5, AM6, AS2, AS3, AS4, OC, AU1,	Schuster 1992, Gao 2000
	F. erostrata	S.Hatt.	0.22	1.050(1.000-1.100)	1.200(1.100-1.300)	0.525(0.500-0.550)	0.700(0.630-0.770)	0.700(0.600-0.800)	1.050(0.900-1.200)	0.291667	AS4	Hattori 1974
	F. evelynae var. devendrae	Sushil K.Singh & Barbhuiya	0.185(0.170-0.200)	0.850(0.700-1.000)	0.700(0.600-0.800)	0.250(0.200-0.300)	0.145(0.120-0.170)	0.500(0.400-0.600)	0.600(0.500-0.700)	0.0609244	AS3	Singh & Barbhuiya 2012
	F. evelynae var. srivastavae	Sushil K.Singh & Barbhuiya	0.190(0.150-0.230)	1.000(0.800-1.200)	0.800(0.600-1.000)	0.250(0.200-0.300)	0.350(0.300-0.400)	0.750(0.400-1.100)	0.800(0.600-1.000)	0.109375	AS3	Singh & Barbhuiya 2012
	F. exilis	Taylor	0.14	0.55	0.515	0.195	0.1	0.360(0.330-0.390)	0.36	0.0692837	AM2, AM3, AM4, AM5, AM6	Yuzawa & Koike 1989
	F. eymae	S.Hatt.	0.230(0.190-0.270)	1.700(1.600-1.800)	1.350(1.300-1.400)	0.215(0.200-0.230)	0.265(0.250-0.280)	0.950(0.900-1.000)	1.500(1.000-2.000)	0.0248257	AS2	Gao 2000
	F. falciloba	Lehm.	0.2	1.300(1.100-1.500)	1.075(1.050-1.100)	0.325(0.300-0.350)	0.375(0.350-0.400)	0.600(0.550-0.650)	0.745(0.720-0.770)	0.0872093	AU1, AU2,OC	Hattori 1979
	F. fauriana	Steph.	0.25	1.100(1.000-1.200)	1	0.300(0.250-0.350)	0.425(0.350-0.500)	0.425(0.400-0.450)	0.650(0.500-0.800)	0.115909	AS2, AS3, AS4	Mizutani 1961
	F. fengyangshanensis	R.L.Zhu & M.L.So	0.150(0.100-0.200)	0.750(0.500-1.000)	0.680(0.400-0.960)	0.450(0.400-0.500)	0.235(0.150-0.320)	0.430(0.260-0.600)	0.370(0.200-0.540)	0.207353	AS2	Zhu & So 1997
	F. ferdinandi-muelleri	Steph.	0.15	1.1	1.1	0.385(0.370-0.400)	0.405(0.380-0.430)	0.65	0.9	0.128864	AU1	Hattori 1979
	F. flexuosa	S.Hatt.	0.15	0.775(0.750-0.800)	0.8	0.26	0.2	0.460(0.400-0.520)	0.340(0.280-0.400)	0.083871	AU1	Hattori 1983
	F. fragilifolia	(Taylor) Gottsche, Lindenb. & Nees	0.100(0.085-0.150)	0.430(0.300-0.600)	0.300(0.240-0.460)	0.190(0.130-0.250)	0.130(0.100-0.170)	0.250(0.200-0.300)	0.210(0.140-0.290)	0.191473	EUR	Simsim 1999
	F. fugax	(Hook.f. & Taylor) Gottsche, Lindenb. & Nees	0.08	0.4	0.35	0.325(0.300-0.350)	0.175(0.170-0.180)	0.2	0.2	0.40625	AU1, AU2	Hattori 1983
	F. fulfordiae	S.Hatt.	0.09	0.375(0.350-0.400)	0.375(0.350-0.400)	0.2	0.16	0.15	0.15	0.227556	AU1	Hattori 1987a
	F. fuscovirens	Steph.	0.105(0.100-0.110)	0.850(0.800-0.900)	0.750(0.700-0.800)	0.260(0.250-0.270)	0.315(0.300-0.330)	0.380(0.350-0.410)	0.525(0.500-0.550)	0.128471	AS2	Gao 2000
	F. gemmulosa	S.Hatt. & Thaithong	0.225(0.200-0.250)	1.450(1.400-1.500)	1.450(1.400-1.500)	0.3	0.36	0.800(0.700-0.900)	1.100(1.000-1.200)	0.0513674	AS2, AS3	Sukkharak 2018
	F. gibbosa	Nees	0.258(0.250-0.280)	0.888(0.650-1.150)	1.206(1.000-1.425)	0.675(0.600-0.800)	0.349(0.400-0.500)	0.638(0.450-0.850)	1.000(0.800-1.250)	0.238319	AM1, AM2, AM3, AM4, AM5, AM6	Yuzawa 1991, Schuster 1992
	F. giraldiana	C.Massal.	0.155(0.150-0.160)	0.875(0.850-0.900)	0.975(0.950-1.000)	0.275(0.250-0.300)	0.375(0.350-0.400)	0.750(0.700-0.800)	0.675(0.650-0.700)	0.120879	AS2, AS3	Gao 2000
	F. gracilis	(Reinw., Blume & Nees) Nees	0.1	0.34	0.32	0.17	0.1	0.145(0.140-0.150)	0.170(0.160-0.180)	0.15625	AF3, AS2, AS3, AS4, AU2	Hattori 1976
	F. gradsteinii	Yuzawa, Mues & S.Hatt.	0.2	1.175(0.850-1.500)	1.600(1.200-2.000)	0.425(0.400-0.450)	0.275(0.200-0.350)	0.5	0.5	0.0621676	AM4	Yuzawa 1991
	F. grandiclava	Steph.	0.175	1.288(1.250-1.325)	1.150(1.000-1.300)	0.560(0.520-0.600)	0.310(0.250-0.370)	1.063(1.000-1.125)	0.798(0.770-0.825)	0.117248	OC	Uribe-M 2011
	F. grandifolia	Steph.	0.275(0.240-0.310)	1.250(1.050-1.450)	1.175(1.100-1.250)	0.295(0.220-0.370)	0.090(0.050-0.130)	0.953(0.780-1.125)	0.705(0.610-0.800)	0.0180766	AM2, AM4	Uribe-M 2008
	F. haematocysta	Spruce	0.2	1.125(0.850-1.400)	1.450(1.100-1.800)	0.700(0.600-0.800)	0.325(0.250-0.400)	0.750(0.700-0.800)	1	0.139464	AM4, AM6	Yuzawa 1991
	F. hamaticoma	Steph.	0.15	0.625(0.600-0.650)	0.475(0.450-0.500)	0.225(0.200-0.250)	0.35	0.575(0.550-0.600)	0.5	0.265263	AU1	Hattori 1979
	F. hamatiloba	Steph.	0.260(0.250-0.270)	1.450(1.400-1.500)	1.150(1.100-1.200)	0.330(0.300-0.360)	0.380(0.370-0.390)	0.650(0.600-0.700)	0.725(0.700-0.750)	0.0752024	AS2, AS3	Gao 2000
	F. handel-mazzettii	S.Hatt.	0.205(0.200-0.210)	1.350(1.300-1.400)	1.350(1.300-1.400)	0.465(0.450-0.480)	0.425(0.400-0.450)	0.750(0.700-0.800)	0.850(0.800-0.900)	0.108436	AS2	Gao 2000
	F. hattorii	von Konrat & Braggins	0.090(0.080-0.100)	0.300(0.230-0.370)	0.240(0.190-0.290)	0.170(0.120-0.220)	0.085(0.070-0.100)	0.225(0.140-0.310)	0.250(0.200-0.300)	0.200694	AU1	Konrat & Braggins 2003
	F. hodgsoniae	von Konrat, Braggins, Hentschel & Heinrichs	0.065	0.260(0.200-0.320)	0.195(0.150-0.240)	0.145(0.120-0.170)	0.075(0.060-0.090)	0.140(0.100-0.180)	0.165(0.130-0.200)	0.214497	AU2	Konrat et al 2010
	F. holostipula	S.Hatt. & D.G.Griffin	0.2	1.3	1.850(1.800-1.900)	0.55	0.225(0.220-0.230)	1.2	1.850(1.800-1.900)	0.0514553	AM4, AM6	Yuzawa 1991
	F. howeana	Steph.	0.25	1.4	1.5	0.265(0.250-0.280)	0.480(0.460-0.500)	0.775(0.750-0.800)	1.025(1.000-1.050)	0.0605714	AU1	Hattori 1979
	F. hypoleuca	Nees	0.237(0.150-0.380)	0.850(0.800-0.900)	0.650(0.600-0.700)	0.213(0.100-0.250)	0.128(0.100-0.180)	0.392(0.300-0.500)	0.373(0.280-0.480)	0.0504374	AM2, AM3, AM4, AM5, AS2, AS3, AS4, OC, AU1, AU2	Mizutani 1961, Gao 2000, So & Wang 2006
	F. hypoleucula	S.Hatt.	0.13	0.745(0.720-0.770)	0.745(0.720-0.770)	0.230(0.220-0.240)	0.110(0.100-0.120)	0.470(0.460-0.480)	0.515(0.500-0.530)	0.0455835	AS4	Koike 1994
	F. inconstans	Verd.	0.28	0.9	1.1	0.27	0.07	0.55	0.8	0.0190909	AS4	Hattori 1973b
	F. incumbens	Mitt.	0.18	0.875(0.850-0.900)	0.875(0.850-0.900)	0.550(0.500-0.600)	0.350(0.300-0.400)	0.6	0.575(0.550-0.600)	0.251429	AU1, AU2	Hattori 1983
	F. inflata	Gottsche	0.110(0.100-0.120)	0.950(0.900-1.000)	0.850(0.800-0.900)	0.3	0.2	0.160(0.150-0.170)	0.155(0.140-0.170)	0.0743034	EUR, AM1, AM2, AM3, AS1, AS2, AS3	Gao 2000
	F. inflexa	Mitt.	0.145(0.140-0.150)	1.000(0.900-1.100)	0.750(0.700-0.800)	0.285(0.250-0.320)	0.185(0.170-0.200)	0.425(0.350-0.500)	0.250(0.200-0.300)	0.0703	AS2, AS3	Gao 2000
	F. inouei	S.Hatt.	0.155(0.150-0.160)	1.050(1.000-1.100)	0.850(0.800-0.900)	0.220(0.210-0.230)	0.260(0.250-0.270)	0.650(0.600-0.700)	0.775(0.700-0.850)	0.0640896	AS2	Gao 2000
	F. intermedia	(Reinw., Blume & Nees) Nees	0.2	0.800(0.700-0.900)	0.700(0.600-0.800)	0.14	0.07	0.350(0.300-0.400)	0.600(0.500-0.700)	0.0175	AS3, AS4, OC	Sukkharak 2018
	F. intumescens	(Lehm. & Lindenb.) Lehm. & Lindenb.	0.189(0.125-0.240)	0.718(0.580-0.820)	0.749(0.435-0.980)	0.255(0.200-0.400)	0.083(0.050-0.180)	0.491(0.290-0.660)	0.491(0.240-0.720)	0.0402948	AM2,AM3, AM4, AM5, AM6	Yuzawa & Koike 1989
	F. jackii	Gottsche	0.200(0.180-0.220)	1.100(1.000-1.200)	0.800(0.700-0.900)	0.210(0.200-0.220)	0.190(0.180-0.200)	0.725(0.650-0.800)	0.850(0.700-1.000)	0.0453409	EUR, AU1, AS1, AS2	Mizutani 1961
	F. jelskii	Loitl.	0.25	1.050(1.000-1.100)	1.1	0.6	0.5	1.1	1	0.25974	AM4, AM6	Yuzawa 1991
	F. johnsonii	Steph.	0.2	0.650()	0.55	0.23	0.09	0.475(0.450-0.500)	0.365(0.350-0.380)	0.0579021	AU1	Hattori 1987b
	F. junghuhniana	Gottsche	0.05	0.350(0.300-0.400)	0.250(0.200-0.300)	0.12	0.075	0.150(0.100-0.200)	0.1	0.102857	AF3, AS3, AS4, OC, AU2	Sukkharak 2018
	F. kashyapii	Verd.	0.2	1.350(1.300-1.400)	1.150(1.100-1.200)	0.240(0.230-0.250)	0.455(0.450-0.460)	0.570(0.550-0.590)	0.615(0.600-0.630)	0.0703382	AS2	Gao 2000
	F. knightbridgei	von Konrat & de Lange	0.09	0.375	0.35	0.155(0.110-0.200)	0.080(0.060-0.100)	0.138(0.100-0.175)	0.125(0.100-0.150)	0.0944762	AU2	Konrat et al 2012
	F. kunzei	(Lehm. & Lindenb.) Lehm. & Lindenb.	0.090(0.080-0.100)	0.335(0.320-0.350)	0.475(0.460-0.490)	0.138(0.125-0.150)	0.088(0.085-0.090)	0.170(0.150-0.190)	0.115(0.110-0.120)	0.0756088	AM1, AM2, AM3, AM4, AM5, OC	Schuster 1992
	F. laxiflora	Spruce	0.25	1.1	1.1	0.85	0.45	1.1	1.5	0.316116	AM2, AM4, AM6	Yuzawa 1991
	F. linii	S.Hatt.	0.200(0.180-0.220)	1.550(1.500-1.600)	1.050(1.000-1.100)	0.290(0.280-0.300)	0.485(0.440-0.530)	0.485(0.450-0.520)	0.535(0.500-0.570)	0.0864209	AS2	Gao 2000
	F. lobulata	(Hook.) Hook. & Nees	0.035(0.030-0.040)	0.475	0.345	0.2	0.125	0.24	0.175	0.152555	AF4, AM6	Konrat et al 2011
	F. longistipula	Steph.	0.170(0.150-0.190)	0.840(0.700-0.980)	0.950(0.800-1.100)	0.215(0.200-0.230)	0.17	0.393(0.275-0.510)	0.510(0.420-0.600)	0.045802	AF2	Uribe-M 2013
	F. magellanica	F.Weber & Nees	0.129(0.108-0.150)	0.465(0.450-0.480)	0.570(0.560-0.580)	0.192	0.108	0.138(0.120-0.156)	0.153(0.126-0.180)	0.0782343	AM6,AU1, AU2	Hässel de Menéndez 1983
	F. mcveanii	S.Hatt.	0.08	0.45	0.45	0.2	0.12	0.24	0.22	0.118519	AS4	Hattori 1974
	F. media	(E.A.Hodgs.) S.Hatt.	0.13	0.6	0.7	0.4	0.25	0.35	0.35	0.238095	AU2	Hattori 1983
	F. megalostipa	Spruce	0.25	1	1	1.1	0.6	0.775(0.750-0.800)	1.150(1.100-1.200)	0.66	AM2, AM4, AM6	Yuzawa 1991
	F. meridana	Steph.	0.170(0.140-0.200)	1.038(0.950-1.125)	0.710(0.670-0.750)	0.295(0.240-0.350)	0.100(0.080-0.120)	0.820(0.810-0.830)	0.570(0.520-0.620)	0.0400475	AM4	Uribe-M 2004
	F. mexicana	Lindenb.	0.125(0.100-0.150)	0.650(0.500-0.800)	0.600(0.500-0.700)	0.330(0.260-0.400)	0.280(0.220-0.340)	0.350(0.200-0.500)	0.250(0.200-0.300)	0.236923	AM2	Clark & Svihla 1950, Atwood 2017
	F. meyeniana	Lindenb.	0.135(0.120-0.150)	0.600(0.500-0.700)	0.425(0.350-0.500)	0.2	0.1	0.235(0.220-0.250)	0.175(0.150-0.200)	0.0784314	AS2, AS3, AS4, OC	Mizutani 1961
	F. microauriculata	Verd.	0.2	1	0.9	0.3	0.27	0.775(0.750-0.800)	1.075(1.000-1.150)	0.09	AS3, AS4	Hattori 1976
	F. microcaulis	Gola	0.08	0.45	0.325	0.16	0.1	0.11	0.08	0.109402	AM6	Konrat et al 2011
	F. microphylla	(Gottsche) Pearson	0.100(0.080-0.120)	0.380(0.290-0.510)	0.300(0.200-0.400)	0.160(0.120-0.200)	0.100(0.070-0.150)	0.200(0.150-0.260)	0.150(0.080-0.200)	0.140351	EUR, AF1	Simsim 1999
	F. microscopica	Pearson	0.05	0.22	0.14	0.11	0.05	0.055	0.03	0.178571	AU2, OC	Konrat et al 2006a
	F. mirabilis	J.B.Jack & Steph.	0.2	1.100(1.000-1.200)	1.100(1.000-1.200)	0.43	0.16	0.5	1	0.0568595	AM2, AM4, AM6	Hattori 1973a
	F. mizoramensis	Sushil K.Singh & Barbhuiya	0.155(0.150-0.160)	0.950(0.900-1.000)	0.600(0.500-0.700)	0.150(0.100-0.200)	0.185(0.150-0.220)	0.500(0.400-0.600)	0.600(0.500-0.700)	0.0486842	AS3	Singh & Barbhuiya 2012
	F. moniliata	(Reinw., Blume & Nees) Mont.	0.165(0.160-0.170)	1.000(0.900-1.100)	0.650(0.600-0.700)	0.255(0.250-0.260)	0.130(0.120-0.140)	0.550(0.500-0.600)	0.525(0.500-0.550)	0.051	AS1, AS2, AS3, AS4	Gao 2000
	F. monocera var. acutiloba	(Mitt.) Hentschel & von Konrat	0.185(0.160-0.210)	1.200(1.100-1.300)	1.050(1.000-1.100)	0.350(0.300-0.400)	0.500(0.450-0.550)	0.700(0.650-0.750)	0.675(0.650-0.700)	0.138889	AS2, AS3, AS4, AU1, AU2, OC	Mizutani 1961
	F. monocera	(Hook. f. & Taylor) Gottsche, Lindenb. & Nees	0.140(0.130-0.150)	0.813(0.750-0.900)	0.663(0.580-0.800)	0.313(0.300-0.350)	0.398(0.300-0.470)	0.575(0.500-0.700)	0.563(0.450-0.700)	0.228774	AS2, AS3, AS4, AU1, AU2, OC	Gao 2000
	F. montana	Steph.	0.2	1	1.3	0.33	0.33	0.77	1.1	0.0837692	AS3	Hattori 1973b
	F. motoyana	Steph.	0.110(0.100-0.120)	0.365(0.330-0.400)	0.275(0.250-0.300)	0.2	0.1	0.190(0.180-0.200)	0.190(0.180-0.200)	0.199253	AS2, AS3	Gao 2000
	F. multilacera	Steph.	0.11	0.315(0.280-0.350)	0.300(0.270-0.330)	0.170(0.160-0.180)	0.095(0.090-0.100)	0.175(0.170-0.180)	0.12	0.170899	AS4, OC	Hattori 1987b
	F. multilaceroides	S.Hatt.	0.13	0.425(0.420-0.430)	0.410(0.400-0.420)	0.190(0.180-0.200)	0.1	0.3	0.310(0.300-0.320)	0.109039	AU1	Hattori 1987b
	F. muscicola	Steph.	0.158(0.100-0.200)	0.750(0.300-1.000)	0.563(0.250-0.700)	0.200(0.150-0.270)	0.213(0.130-0.300)	0.388(0.200-0.550)	0.363(0.150-0.500)	0.118719	AS1, AS2, AS3, AS5	Mizutani 1961, Gao 2000
	F. neomexicana	J.J. Atwood, Vilnet & Mamontov	0.110(0.100-0.120)	0.490(0.430-0.550)	0.365(0.320-0.410)	0.120(0.100-0.140)	0.165(0.120-0.210)	0.720(0.640-0.800)	0.505(0.400-0.610)	0.110707	AM1	Mamontov et al 2020
	F. neosheana	S.Hatt.	0.07	0.3	0.28	0.18	0.08	0.2	0.14	0.171429	AS4, AU1	Hattori 1979
	F. nepalensis	(Spreng.) Lehm. & Lindenb.	0.155(0.150-0.160)	1.350(1.300-1.400)	0.850(0.800-0.900)	0.220(0.200-0.240)	0.320(0.300-0.340)	0.775(0.750-0.800)	0.825(0.800-0.850)	0.0613508	AS2, AS3, AS4	Gao 2000
	F. neurota	Taylor	0.145(0.140-0.150)	1.150(1.100-1.200)	0.950(0.900-1.000)	0.500(0.450-0.550)	0.375(0.350-0.400)	0.550(0.500-0.600)	0.475(0.450-0.500)	0.171625	AM2, AM5, AS2, AS3, AS5, AS4, OC	Gao 2000
	F. nigricaulis	(Reinw., Blume et Nees) Nees	0.165(0.150-0.180)	1.450(1.400-1.500)	1.150(1.000-1.300)	0.4	0.2	1.150(1.000-1.300)	1.350(1.200-1.500)	0.047976	AS3, AS4	Sukkharak 2018
	F. nivimontana	S.Hatt.	0.175(0.170-0.180)	1.750(1.700-1.800)	1.350(1.300-1.400)	0.275(0.250-0.300)	0.325(0.300-0.350)	0.950(0.900-1.000)	0.875(0.800-0.950)	0.0378307	AS2	Gao 2000
	F. nodulosa	(Reinw., Blume & Nees) Nees	0.323(0.290-0.350)	1.425(0.800-2.000)	1.250(0.900-1.500)	0.238(0.200-0.250)	0.108(0.080-0.150)	1.075(0.800-1.400)	1.350(1.100-1.500)	0.014704	AF2, AF3, AM2, AM3, AM4, AM5, AS2, AS3, AS4, OC, AU1, AU2	Mizutani 1961, Gao 2000
	F. notarisii	Steph.	0.08	0.575(0.550-0.600)	0.500(0.450-0.550)	0.2	0.07	0.15	0.15	0.0486957	AS4	Hattori 1976
	F. oahuensis	Hampe ex Gottsche, Lindenb. & Nees	0.38	0.350(0.300-0.400)	0.350(0.300-0.400)	0.175(0.150-0.200)	0.175(0.150-0.200)	0.150(0.140-0.160)	0.135(0.120-0.150)	0.25	OC	So & Wang 2006
	F. oakesiana	Austin	0.055(0.050-0.060)	0.330(0.320-0.340)	0.245(0.230-0.260)	0.205(0.200-0.210)	0.205(0.200-0.230)	0.170(0.150-0.190)	0.123(0.090-0.155)	0.51979	EUR, AM1	Schuster 1992
	F. oakesiana ssp. takayuensis	(Steph.) R.M.Schust.	0.1	0.825(0.800-0.850)	0.75	0.3	0.210(0.200-0.220)	0.225(0.200-0.250)	0.225(0.200-0.250)	0.101818	AS2	Mizutani 1961
	F. obcordata	(Lehm. & Lindenb.) Lehm. & Lindenb.	0.170(0.075-0.190)	0.600(0.450-0.675)	0.500(0.375-0.600)	0.200(0.160-0.220)	0.100(0.080-0.100)	0.300(0.280-0.420)	0.300(0.250-0.450)	0.0666667	AF2, AF3, AM1, AM2, AM3, AM4, AM5, AS2, AS3, AS4, OC, AU1	Yuzawa & Koike 1989
	F. obscura	(Sw.) Mont.	0.195(0.160-0.240)	1.167(0.900-1.600)	0.950(0.700-1.200)	0.540(0.320-0.750)	0.323(0.300-0.350)	0.633(0.500-0.800)	0.900(0.600-1.100)	0.162983	AF2, AF3, AF4, AM2, AM3, AM4, AM5, AM6, AS2, AS3	Yuzawa 1991, Gao 2000, Sukkharak 2018
	F. orientalis	Sande Lac.	0.350(0.200-0.500)	1.875(1.850-1.900)	1.563(1.550-1.575)	0.225(0.210-0.240)	0.075(0.060-0.090)	0.415(0.270-0.560)	0.290(0.220-0.360)	0.00576	AS2, AS3, AS4, OC	Uribe-M 2011
	F. ornithocephala	(Reinw., Blume & Nees) Nees	0.125(0.115-0.135)	0.850(0.800-0.900)	0.750(0.700-0.800)	0.1	0.16	0.550(0.500-0.600)	0.750(0.700-0.800)	0.025098	AS3, AS4	Hattori 1974, Sukkharak 2018
	F. osumiensis	(S.Hatt.) S.Hatt.	0.16	0.900(0.800-1.000)	0.725(0.700-0.750)	0.290(0.280-0.300)	0.400(0.350-0.450)	0.625(0.600-0.650)	0.650(0.600-0.700)	0.177778	AS2	Mizutani 1961
	F. pallide-virens	Steph.	0.310(0.300-0.320)	1.550(1.500-1.600)	1.350(1.300-1.400)	0.235(0.220-0.250)	0.275(0.250-0.300)	1.350(1.200-1.500)	1.500(1.300-1.700)	0.0308841	AS2, AS3	Gao 2000
	F. papillata	Steph.	0.12	0.700(0.650-0.750)	0.750(0.700-0.800)	0.28	0.11	0.55	0.3	0.0586667	AS4	Hattori 1973b
	F. papuana	Verd.	0.2	0.750(0.700-0.800)	0.800(0.700-0.900)	0.275(0.250-0.300)	0.13	0.550(0.500-0.600)	0.650(0.600-0.700)	0.0595833	AS4	Hattori 1974
	F. parvistipula	Steph.	0.120(0.100-0.150)	0.588(0.500-0.650)	0.538(0.500-0.600)	0.318(0.300-0.360)	0.265(0.250-0.290)	0.345(0.310-0.700)	0.280(0.200-0.360)	0.266754	EUR, AS1, AS2, AS3	Gao 2000, Sukkharak 2018
	F. patula	Mitt.	0.125(0.100-0.150)	1.3	1.3	0.6	0.750(0.700-0.800)	0.7	1	0.266272	AU2	Hattori 1983
	F. pedicellata	Steph.	0.160(0.120-0.200)	0.750(0.700-0.800)	0.600(0.500-0.700)	0.270(0.260-0.280)	0.255(0.150-0.260)	0.480(0.360-0.600)	0.480(0.360-0.600)	0.153	AS2	Mizutani 1961
	F. pentapleura	Taylor	0.12	0.45	0.425(0.400-0.450)	0.225(0.200-0.250)	0.225(0.200-0.250)	0.175(0.150-0.200)	0.175(0.150-0.200)	0.264706	AU1, AU2	Hattori 1983
	F. peruviana	Gottsche	0.135(0.100-0.170)	1.200(0.800-1.600)	0.925(0.600-1.250)	0.420(0.290-0.550)	0.160(0.090-0.230)	1.110(1.020-1.200)	0.375(0.350-0.400)	0.0605405	AM2, AM4, AM6	Uribe-M 2008
	F. phalangiflora	Steph.	0.150(0.140-0.160)	1.250(1.175-1.325)	1.075(1.000-1.150)	0.340(0.330-0.350)	0.100(0.090-0.110)	0.800(0.675-0.925)	0.500(0.375-0.625)	0.0253023	AM2, AM4, AM6	Uribe-M 2008
	F. physantha	Mitt.	0.270(2.400-3.000)	1.700(1.600-1.800)	1.250(1.200-1.300)	0.275(0.250-0.300)	0.325(0.300-0.350)	1.000(0.900-1.100)	1.250(1.200-1.300)	0.0420588	AS2, AS3	Gao 2000
	F. plana	Sull.	0.190(0.160-0.220)	0.650(0.600-0.700)	0.763(0.700-0.825)	0.240(0.205-0.275)	0.205(0.200-0.210)	0.560(0.420-0.700)	0.665(0.530-0.800)	0.0992686	AM1	Schuster 1992
	F. planifolia	Steph.	0.15	1.250(1.200-1.300)	1.150(1.100-1.200)	0.85	0.35	0.575(0.550-0.600)	0.600(0.550-0.650)	0.206957	AM2, AM4	Yuzawa 1991
	F. pluricarinata	Gottsche	0.15	0.55	0.55	0.4	0.3	0.4	0.3	0.396694	AM2, AM4, AM6	Yuzawa 1991
	F. polyptera	Taylor	0.125(0.100-0.150)	0.425(0.400-0.450)	0.370(0.350-0.390)	0.225(0.150-0.300)	0.135(0.070-0.200)	0.225(0.150-0.300)	0.215(0.150-0.280)	0.193164	AU2	Gao 2000
	F. polysticta	Lindenb.	0.180(0.120-0.220)	0.930(0.750-1.200)	0.700(0.600-0.870)	0.200(0.180-0.260)	0.115(0.090-0.150)	0.550(0.370-0.700)	0.450(0.200-0.800)	0.0353303	EUR	Simsim 1999
	F. ponapensis	S.Hatt. & Koike	0.16	0.925(0.900-0.950)	1.050(1.000-1.100)	0.210(0.200-0.220)	0.1	0.505(0.480-0.530)	0.430(0.380-0.480)	0.0216216	AS4	Koike 1994
	F. probosciphora	Taylor	0.150(0.125-0.175)	0.510(0.300-0.720)	0.425(0.250-0.600)	0.360(0.170-0.550)	0.285(0.130-0.440)	0.410(0.220-0.600)	0.330(0.180-0.480)	0.473356	AU1, AU2	Konrat & Braggins 2001
	F. pseudoinflata	Mamontov, Vilnet & Konstant.	0.103(0.080-0.125)	0.48	0.35	0.120(0.090-0.150)	0.063(0.050-0.075)	0.220(0.140-0.300)	0.150(0.100-0.200)	0.0446429	AS1, AS2	Mamontov et al 2020
	F. ptychantha	Mont.	0.22	1	0.800(0.750-0.850)	0.2	0.1	0.475(0.450-0.500)	0.475(0.450-0.500)	0.025	AU2	Hattori 1983
	F. pycnantha	(Hook.f. et Taylor) Gottsche, Lindenb. et Nees	0.14	0.45	0.475(0.450-0.500)	0.25	0.25	0.35	0.4	0.292398	AU1, AU2	Hattori 1983
	F. ramuligera	(Nees) Mont.	0.110(0.100-0.120)	0.550(0.500-0.600)	0.400(0.350-0.450)	0.160(0.150-0.170)	0.085(0.080-0.090)	0.220(0.200-0.240)	0.180(0.170-0.190)	0.0618182	AS2, AS3, AS4, OC	Gao 2000
	F. reflexistipula	Sande Lac.	0.21	1.300(1.200-1.400)	1.300(1.250-1.350)	0.3	0.350(0.300-0.400)	0.8	1.350(1.300-1.400)	0.0621302	AS4	Hattori 1973b
	F. reimersii	Verd.	0.3	0.7	0.750(0.700-0.800)	0.28	0.1	0.325(0.320-0.330)	0.195(0.190-0.200)	0.0533333	AS4	Hattori 1973b, 1974
	F. retusa	Mitt.	0.175(0.170-0.180)	1.450(1.400-1.500)	1.350(1.300-1.400)	0.275(0.250-0.300)	0.325(0.300-0.350)	0.900(0.800-1.000)	1.150(1.100-1.200)	0.0456577	AS2, AS3	Gao 2000
	F. rhystocolea	Herzog	0.155(0.150-0.160)	0.750(0.700-0.800)	0.650(0.600-0.700)	0.285(0.270-0.300)	0.265(0.250-0.280)	0.525(0.500-0.550)	0.675(0.650-0.700)	0.154923	AS2	Gao 2000
	F. rhytidantha	S.Hatt.	0.170(0.160-0.180)	0.950(0.900-1.000)	0.750(0.700-0.800)	0.325(0.300-0.350)	0.280(0.270-0.290)	0.475(0.450-0.500)	0.405(0.390-0.420)	0.127719	AS2, AS3	Gao 2000
	F. ringens	Spruce	0.185(0.170-0.200)	1	1	0.850(0.800-0.900)	0.300(0.250-0.350)	0.7	1	0.255	AM4	Yuzawa 1991
	F. rio-janeirensis	(Raddi) Ångstr.	0.200(0.150-0.300)	1.263(0.700-1.500)	1.325(1.000-2.000)	0.938(0.750-1.300)	0.538(0.350-0.750)	0.775(0.500-1.100)	1.038(0.800-1.500)	0.310433	AF2, AM1, AM2, AM3, AM4, AM5, AM6, AS2, AS3, AS4	Gao 2000, Haarbrink 1981
	F. riparia	Hampe	0.138(0.120-0.155)	0.705(0.560-0.850)	0.815(0.610-1.020)	0.400(0.350-0.450)	0.500(0.300-0.700)	0.468(0.375-0.560)	0.490(0.350-0.630)	0.348083	EUR, AM1, AM2, AM3, AS3	Schuster 1992
	F. rostrata	(Hook.f. & Taylor) Gottsche, Lindenb. & Nees	0.1	0.325(0.300-0.350)	0.3	0.16	0.1	0.2	0.2	0.164103	AU1, AU2	Hattori 1979
	F. rubella	Gottsche	0.13	0.6	0.575(0.550-0.600)	0.3	0.25	0.35	0.31	0.217391	AU1	Hattori 1979
	F. rudolfiana	S.Hatt.	0.08	0.4	0.35	0.25	0.13	0.27	0.29	0.232143	AS4	Hattori 1974
	F. sabaliana	R.M.Schust.	0.160(0.100-0.220)	0.860(0.770-0.950)	0.830(0.640-1.020)	0.325(0.250-0.400)	0.140(0.120-0.160)	0.330(0.300-0.360)	0.230(0.190-0.270)	0.0637433	AM1	Schuster 1992
	F. sackawana	Steph.	0.250(0.230-0.270)	1.450(1.400-1.500)	1.350(1.300-1.400)	0.225(0.200-0.250)	0.115(0.100-0.130)	1.000(0.900-1.100)	1.350(1.300-1.400)	0.0132184	AS2	Gao 2000
	F. saipanensis	S.Hatt. & Koike	0.155(0.150-0.160)	0.750(0.700-0.800)	0.750(0.700-0.800)	0.170(0.160-0.180)	0.240(0.230-0.250)	0.530(0.500-0.560)	0.750(0.700-0.800)	0.0725333	AS4	Koike 1994
	F. sandvicensis	Ångstr.	0.38	1.400(1.300-1.500)	0.950(0.900-1.000)	0.650(0.600-0.700)	0.775(0.750-0.800)	0.650(0.600-0.700)	0.775(0.750-0.800)	0.378759	OC	So & Wang 2006
	F. scandens	Mont.	0.18	1.150(1.100-1.200)	1.300(1.200-1.400)	0.650(0.600-0.700)	0.850(0.800-0.900)	0.675(0.650-0.700)	0.775(0.750-0.800)	0.369565	AU1, AU2	Hattori 1983
	F. schensiana	C.Massal.	0.195(0.190-0.200)	1.100(1.000-1.200)	0.750(0.700-0.800)	0.275(0.250-0.300)	0.375(0.350-0.400)	0.475(0.450-0.500)	0.525(0.500-0.550)	0.125	AS2, AS3	Gao 2000
	F. scottiana	S.Hatt.	0.09	0.525(0.500-0.550)	0.460(0.440-0.480)	0.2	0.25	0.275(0.250-0.300)	0.25	0.207039	AU1	Hattori 1987b
	F. selwyniana	Pearson	0.075(0.065-0.085)	0.385(0.345-0.425)	0.330(0.315-0.345)	0.183(0.175-0.190)	0.115(0.105-0.125)	0.188(0.180-0.195)	0.129(0.122-0.136)	0.165191	AM1	Schuster 1992
	F. seriata	Gottsche	0.2	0.8	0.85	0.2	0.190(0.180-0.200)	0.4	0.5	0.0558824	AU1	Hattori 1979
	F. seriatifolia	Steph.	0.1	0.470(0.450-0.490)	0.340(0.330-0.350)	0.209(0.207-0.210)	0.064(0.062-0.065)	0.330(0.310-0.350)	0.205(0.200-0.210)	0.082852	AS4	Uribe-M 2011
	F. serrata	serrata	0.170(0.160-0.180)	0.950(0.900-1.000)	0.850(0.800-0.900)	0.300(0.290-0.310)	0.130(0.120-0.140)	0.600(0.550-0.650)	0.750(0.700-0.800)	0.0482972	AF2, AF3, AF4, AM4, AM5, AS2, AS3, AS4, AU1, OC	Gao 2000
	F. setchellii	Pearson	0.13	1	1	0.2	0.325(0.300-0.350)	0.4	0.5	0.065	AU2	Hattori 1983
	F. setigera	Steph.	0.255(0.200-0.310)	1.360(1.340-1.380)	0.990(0.960-1.020)	0.324(0.320-0.328)	0.112(0.088-0.136)	1.100(1.000-1.200)	0.730(0.700-0.760)	0.0269519	AM2, AM4, AM5	Uribe-M 2004
	F. shanensis	Svihla	0.225(0.200-0.250)	0.950(0.900-1.000)	0.850(0.800-0.900)	0.240(0.230-0.250)	0.330(0.320-0.340)	0.450(0.400-0.500)	0.450(0.400-0.500)	0.0980805	AS3	Sukkharak 2018
	F. sheana	S.Hatt.	0.1	0.4	0.38	0.22	0.11	0.25	0.190(0.180-0.200)	0.159211	AU1	Hattori 1979
	F. sinensis	Steph.	0.155(0.150-0.160)	0.750(0.700-0.800)	0.650(0.600-0.700)	0.185(0.170-0.200)	0.180(0.170-0.190)	0.425(0.400-0.450)	0.385(0.350-0.420)	0.0683077	AS2, AS5	Gao 2000
	F. sinosphaerantha	S.Hatt. & P.J.Lin	0.135(0.130-0.140)	1.600(1.500-1.700)	0.750(0.700-0.800)	0.375(0.350-0.400)	0.325(0.300-0.350)	1.050(1.000-1.100)	0.950(0.900-1.000)	0.101562	AS2	Gao 2000
	F. sinuata	Sande Lac.	0.215(0.200-0.230)	0.750(0.700-0.800)	0.650(0.600-0.700)	0.19	0.095	0.600(0.500-0.700)	0.550(0.500-0.600)	0.0370256	AS3, AS4	Sukkharak 2018
	F. solanderiana	Colenso	0.14	0.5	0.55	0.185(0.170-0.200)	0.185(0.170-0.200)	0.265(0.230-0.300)	0.280(0.230-0.330)	0.124455	AU2	Hattori 1983
	F. sphaerocephala	Spruce	0.375(0.300-0.500)	1.300(1.100-1.800)	1.875(1.200-2.300)	0.788(0.400-1.500)	0.413(0.300-0.600)	1.075(0.900-1.400)	1.700(1.500-2.300)	0.125279	AM2, AM4, AM6	Haarbrink 1981, Yuzawa 1991
	F. spicata	(Lehm. & Lindenb. in Lehm.) Lehm. & Lindenb.	0.2	0.930(0.900-0.960)	1.085(1.050-1.120)	0.295(0.270-0.320)	0.240(0.180-0.300)	0.735(0.720-0.750)	0.940(0.920-0.960)	0.070165	AM5	Yuzawa & Koike 1989
	F. spinifera	Taylor	0.18	0.875(0.850-0.900)	0.625(0.600-0.650)	0.12	0.15	0.6	0.600(0.550-0.650)	0.0329143	AU1, AU2	Hattori 1983
	F. spinigastria	S.Hatt.	0.18	1	0.94	0.250(0.200-0.300)	0.4	0.415(0.350-0.480)	0.500(0.400-0.600)	0.106383	AU1	Hattori 1979
	F. squarrosa	(Nees ex Mont.) Nees	0.15	0.83	0.7	0.235(0.220-0.250)	0.235(0.220-0.250)	0.425(0.400-0.450)	0.425(0.400-0.450)	0.0950516	AS4	Mizutani 1961
	F. squarrosula	(Hook.f. et Taylor) Gottsche, Lindenb. et Nees	0.2	0.950(0.900-1.000)	1.225(1.150-1.300)	0.285(0.270-0.300)	0.285(0.270-0.300)	0.650(0.600-0.700)	0.850(0.800-0.900)	0.0697959	AM4, AM6	Hattori 1983
	F. standaertii	Steph.	0.15	0.8	0.95	0.575(0.550-0.600)	0.45	0.575(0.500-0.650)	0.525(0.450-0.600)	0.340461	AM4, AM6	Yuzawa 1991
	F. steereana	S.Hatt.	0.08	0.4	0.35	0.2	0.1	0.185(0.180-0.190)	0.210(0.200-0.220)	0.142857	AU1	Hattori 1987b
	F. stenostipa	Spruce	0.1	0.5	0.5	0.275(0.250-0.300)	0.2	0.450(0.400-0.500)	0.25	0.22	AM2, AM4, AM6	Yuzawa 1991
	F. streimannii	S.Hatt.	0.25	1.2	1.2	0.45	0.5	0.7	0.85	0.15625	AU1	Hattori 1983
	F. stylifera	(R.M.Schust.) R.M.Schust.	0.120(0.090-0.150)	0.400(0.300-0.600)	0.460(0.320-0.750)	0.235(0.170-0.300)	0.235(0.170-0.300)	0.4	0.38	0.31961	AM1	Konstantinova et al 2020
	F. subarctica	Vilnet, Borovich. & Bakalin	0.16	0.47	0.65	0.24	0.12	0.550(0.500-0.600)	0.550(0.500-0.600)	0.0942717	AS1, EUR, AM1	Vilnet et al 2014
	F. subcaduca	S.Hatt.	0.140(0.130-0.150)	0.75	0.75	0.2	0.145(0.140-0.150)	0.650(0.600-0.700)	0.925(0.850-1.000)	0.0515556	AS4	Hattori 1974
	F. subdentata	Steph.	0.18	0.9	0.8	0.3	0.1	0.73	0.65	0.0416667	AS4	Hattori 1973b
	F. subincumbens	S.Hatt.	0.135(0.120-0.150)	0.805(0.760-0.850)	0.905(0.830-0.980)	0.390(0.380-0.400)	0.25	0.475(0.450-0.500)	0.410(0.320-0.500)	0.133832	AU1	Hattori 1987a
	F. submultilacera	S.Hatt. & Koike	0.08	0.350(0.340-0.360)	0.330(0.320-0.340)	0.200(0.190-0.210)	0.1	0.225(0.200-0.250)	0.210(0.200-0.220)	0.17316	AS4	Koike 1994
	F. svihlana	S.Hatt.	0.17	0.850(0.800-0.900)	0.750(0.700-0.800)	0.085(0.070-0.100)	0.145(0.120-0.170)	0.450(0.400-0.500)	0.550(0.500-0.600)	0.0193333	AU2	Hattori 1983
	F. tagawana	(S.Hatt. & Thaithong) S.Hatt.	0.15	0.550(0.500-0.600)	0.550(0.500-0.600)	0.2	0.125(0.100-0.150)	0.375(0.350-0.400)	0.325(0.300-0.350)	0.0826446	AS2, AS3	Gao 2000
	F. tamarisci	(L.) Dumort.	0.208(0.140-0.250)	1.025(0.500-1.300)	0.745(0.380-1.000)	0.230(0.110-0.270)	0.150(0.080-0.230)	0.363(0.110-0.550)	0.353(0.080-0.600)	0.0466602	EUR, AF1, AM1, AM5, AS1, AS2, AS5	Simsim 1999, Gao 2000
	F. taradakensis	Steph.	0.175(0.150-0.200)	1.100(1.000-1.200)	0.950(0.900-1.000)	0.215(0.170-0.260)	0.380(0.340-0.420)	0.525(0.500-0.550)	0.625(0.600-0.650)	0.0781818	AS1, AS2	Gao 2000
	F. taxodiocola	R.M.Schust.	0.08	0.320(0.310-0.330)	0.273(0.260-0.285)	0.160(0.155-0.164)	0.088(0.080-0.095)	0.203(0.190-0.215)	0.153(0.140-0.165)	0.160049	AM1	Schuster 1992
	F. teneriffae	(F.Weber) Nees	0.215(0.150-0.280)	0.900(0.550-1.400)	0.750(0.400-1.100)	0.300(0.150-0.650)	0.120(0.080-0.180)	0.500(0.260-0.900)	0.450(0.210-0.800)	0.0533333	EUR, AS2, AF1	Simsim 1999
	F. ternatensis	Gottsche	0.06	1.225(1.200-1.250)	0.925(0.900-0.950)	0.225(0.220-0.230)	0.065(0.060-0.070)	0.700(0.600-0.800)	0.300(0.200-0.400)	0.0129068	AS2, AS3, AS4, OC	Uribe-M 2011
	F. tetraptera	Nees & Mont.	0.188(0.180-0.270)	0.875(0.600-1.000)	1.188(0.950-1.300)	0.550(0.500-0.600)	0.400(0.300-0.400)	0.638(0.300-1.000)	0.613(0.2500-1.100)	0.211155	AM2, AM4, AM5, AM6	Haarbrink 1981,Yuzawa 1991
	F. thouvenotiana	Larraín, von Konrat, B.E.Carter & Aguero	0.055(0.050-0.060)	0.245	0.18	0.17	0.08	0.11	0.055	0.30839	OC	Larraín et al 2018
	F. toropuku	von Konrat, de Lange & Larraín	0.05	0.275	0.175	0.130(0.110-0.150)	0.070(0.060-0.080)	0.095(0.080-0.110)	0.075(0.065-0.085)	0.189091	AU2	Konrat et al 2013
	F. trichodes	Mitt.	0.115(0.100-0.120)	0.650(0.500-0.800)	0.563(0.450-0.700)	0.243(0.220-0.250)	0.100(0.080-0.110)	0.525(0.400-0.600)	0.338(0.250-0.500)	0.0686836	AS2, AS3, AS4, OC	Mizutani 1961, Uribe-M 2011, Sukkharak 2018
	F. trinervis	(Lehm.) Drège	0.18	0.710(0.700-0.720)	0.810(0.800-0.820)	0.3	0.3	0.425(0.400-0.450)	0.300(0.250-0.350)	0.156495	AF2, AF3, AF4	Yuzawa 1991
	F. truncatistyla	von Konrat, Hentschel, Heinrichs & Braggins	0.055(0.050-0.060)	0.225	0.135	0.120(0.100-0.140)	0.075(0.060-0.090)	0.065(0.060-0.070)	0.04	0.296296	AU2	Konrat et al 2011
	F. tubercularis	S.Hatt. & P.J.Lin	0.14	0.900(0.800-1.000)	0.8	0.25	0.2	0.350(0.330-0.370)	0.315(0.300-0.330)	0.0694444	AS2	Gao 2000
	F. tunguraguana	L.Clark & Frye	0.25	1.3	1.4	0.950(0.900-1.000)	1.1	0.85	0.85	0.574176	AM4, AM6	Yuzawa 1991
	F. uleana	Steph.	0.12	1.2	0.813	0.2	0.075	0.588(0.500-0.675)	0.288	0.0153846	AM2, AM3, AM4, AM5	Uribe-M & Gradstein 2003
	F. usamiensis	Schiffn.	0.18	1.600(1.500-1.700)	1.350(1.300-1.400)	0.325(0.300-0.350)	0.650(0.600-0.700)	0.650(0.600-0.700)	1.000(0.800-1.200)	0.0978009	AS2	Mizutani 1961
	F. vaginata	(Sw.) Nees	0.09	0.6	0.6	0.235(0.230-0.240)	0.085(0.080-0.090)	0.475(0.450-0.500)	0.23	0.0554861	AS4	Hattori 1976; Uribe-M 2011
	F. valida	Steph.	0.275(0.250-0.300)	1.450(1.400-1.500)	1.250(1.200-1.300)	0.255(0.230-0.280)	0.405(0.360-0.450)	0.775(0.750-0.800)	0.725(0.700-0.750)	0.0569793	AS2	Gao 2000
	F. verdoorniana	S.Hatt.	0.240(0.200-0.280)	0.825(0.800-0.850)	0.825(0.800-0.850)	0.3	0.1	0.7	0.6	0.0440771	AS4, OC	Hattori 1973b
	F. victoriensis	Steph.	0.2	0.825(0.800-0.850)	1.025(1.000-1.050)	0.275(0.250-0.300)	0.275(0.250-0.300)	0.65	0.75	0.0894309	AU1	Hattori 1979
	F. vitalii	Yuzawa & S.Hatt.	0.08	0.44	0.37	0.16	0.09	0.19	0.17	0.0884521	AM5	Yuzawa & Hattori 1988
	F. vittata	S.Hatt.	0.12	0.48	0.37	0.190(0.180-0.200)	0.075	0.36	0.24	0.0802365	AS4	Hattori 1974
	F. vittiana	S.Hatt.	0.2	1.100(0.900-1.300)	1.075(0.850-1.300)	0.275(0.250-0.300)	0.325(0.300-0.350)	0.615(0.600-0.630)	0.590(0.550-0.630)	0.0755814	AU1	Hattori 1987a
	F. wangii	S.Hatt. & P.J.Lin	0.115(0.110-0.120)	0.950(0.900-1.000)	0.750(0.700-0.800)	0.225(0.200-0.250)	0.190(0.180-0.200)	0.375(0.350-0.400)	0.425(0.400-0.450)	0.06	AS2	Gao 2000
	F. warnckeana	S.Hatt.	0.060(0.040-0.080)	0.450(0.400-0.500)	0.350(0.300-0.400)	0.195	0.1	0.250(0.200-0.300)	0.150(0.100-0.200)	0.12381	AS3	Sukkharak 2018
	F. weberbaueri	Steph.	0.130(0.120-0.140)	1.300(1.050-1.550)	1.013(0.850-1.175)	0.390(0.330-0.450)	0.105(0.090-0.120)	0.875(0.725-1.025)	0.563(0.500-0.625)	0.0311111	AM6	Uribe-M 2008
	F. winteri	Steph.	0.25	1.2	1.6	0.45	0.45	0.6	0.9	0.105469	AM2, AM4, AM6	Yuzawa 1991
	F. yuennanensis	Steph.	0.273(0.190-0.400)	1.250(1.000-1.800)	1.075(0.800-1.500)	0.220(0.150-0.320)	0.265(0.200-0.300)	0.850(0.700-1.000)	0.900(0.700-1.200)	0.0493033	AS2, AS3	Gao 2000, Sukkharak 2018
	F. zangii	S.Hatt. & P.J.Lin	0.175(0.170-0.180)	1.150(1.000-1.300)	0.950(0.900-1.000)	0.275(0.250-0.300)	0.275(0.250-0.300)	0.850(0.800-0.900)	0.750(0.700-0.800)	0.069222	AS2	Gao 2000
	The minimum and maximum values of some traits are inavailable from literature description.
	Reference
	Atwood JJ. 2017. Notes on two species of Frullania subg. Chonanthelia (Frullaniaceae) from the Southwestern United States. Evansia 34: 104-109.
	Clark L, Svihla RD. 1950. Frullania pluricarinata. The Bryologist 53: 121-123.
	Gao C. 2000. Frullaniaceae. – In Gao, C. & T. Cao (eds.): Flora Yunnanica 17: 377-437.
	Haarbrink J. 1981. Studies on Colombian cryptogams. Xi. High Andean species of Frullania subg. Chonanthelia (Hepaticae). Lindbergia 7: 47-57.
	Hässel de Menéndez GG. 1983. Patagonian bryophytes. 9. Frullania magellanica web. rt Nees and Frullania sprengelii Steph. Lindbergia 9: 93-98.
	Hattori S. 1973a. Two South American Frullanias, F. mirabilis and F. Pendulostyla. The Journal of Japanese Botany 48: 104-110.
	Hattori S. 1973b. Notes on Asiatic species of the genus Frullania, Hepaticae, IV. Journal of the Hattori Botanical Laboratory 37: 121-152.
	Hattori S. 1974. Notes on Asiatic species of the genus Frullania, Hepaticae, VI. Journal of the Hattori Botanical Laboratory 38: 223-274.
	Hattori S. 1976. Notes on Asiatic species of the genus Frullania, Hepaticae, IX. Bulletin of the National Museum of Nature and Science. Series B, Botany 2: 8-22.
	Hattori S. 1979. A revision of the Australasian species of the genus Frullania, Hepaticae, I. Journal of the Hattori Botanical Laboratory 45: 323-363.
	Hattori S. 1983. A revision of the Australasian species of the genus Frullania, Hepaticae, III. Journal of the Hattori Botanical Laboratory 54: 133-182.
	Hattori S. 1987a. The Frullania flora of Lord Howe island. The Bryologist 90: 365-370.
	Hattori S. 1987b. New or little-known species of Frullania (Frullaniaceae) from Queensland and New South Wales, Australia. Memoirs of The New York Botanical Garden 54: 544-555.
	Hattori S, Gao C. 1985. Two new Frullania taxa from China. The Journal of Japanese Botany 60: 1-4.
	Koike N. 1994. Frullania taxa of some islands of Micronesia. Journal of the Hattori Botanical Laboratory 75: 183-192.
	Konrat M, Braggins J. 2001. Notes on five Frullania species from Australia, including typification, synonyms, and new localities. Journal Hattori Botanical Laboratory 91: 229-263.
	Konrat M, Braggins JE. 2003. A new and unusual species of Frullania (Jubulaceae) from Tasmania, Australia. New Zealand Journal of Botany 41: 55-62.
	Konrat M, Braggins J, Asakawa Y, Toyato M. 2006a. Frullania chevalieri (Jubulaceae) in New Zealand, with a reassessment of Schusterella. The Bryologist 109: 141-156.
	Konrat M, Braggins J, Asakawa Y, Toyota M. 2006b. Recognition of Frullania congesta: A case study to present a species concept and a synthesis of significant taxonomic characters for the large liverwort genus Frullania (Frullaniaceae). Journal of the Hattori Botanical Laboratory 100: 553-576.
	Konrat M, Hentschel J, Heinrichs J, Braggins J. 2011. Deep Southern Hemisphere connections: A revision of Frullania sect. Amphijubula. The Bryologist 114: 52-66.
	Konrat M, Hentschel J, Heinrichs J, Braggins J, Pócs T. 2010. Forty-one degrees below and sixty years in the dark: Frullania sect. Inconditum, a new section of Australasian Frullania species including F. colliculosa, sp. Nov., F. hodgsoniae, nom. and stat. nov., F. aterrima, and F. hattorii (Frullaniaceae, Marchantiophyta). Nova Hedwigia 91: 471-500.
	Konrat M, Lange PJ, Greif M, Strozier L, Hentschel J, Heinrichs J. 2012. Frullania knightbridgei, a new liverwort (Frullaniaceae, Marchantiophyta) species from the deep south of Aotearoa-New Zealand based on an integrated evidence-based approach. PhytoKeys 8: 13-36.
	Konrat MJV, Lange PJ, Larraín J, Hentschel J, Carter BE, Shaw J, Shaw B. 2013. A small world: Uncovering hidden diversity in Frullania – a new species from Aotearoa-New Zealand. Polish Botanical Journal 58: 437-447.
	Konstantinova N, Mamontov Y, Vilnet A. 2020. Frullania stylifera (R.M.Schust.) R.M.Schust. (Hepaticae), new to Eurasia. Journal of Bryology 42: 1-8.
	Larraín J, Konrat MJv, Nguyen LH, Carter BE, Aguero B, Tabua M, Thouvenot L. 2018. Unveiling the enigmatic and ambiguous: A new Frullania species from New Caledonia. Bryophyte Diversity and Evolution 40: 104-112.
	Mamontov Y, Vilnet A, Atwood J, Konstantinova N. 2020. Molecular phylogenetic study of Frullania subsect. Inflatae (Frullaniaceae, Marchantiophyta) in the Holarctic with description of a new subgenus and three new species. Nova Hedwigia, Beihefte 150: 201-242.
	Miller HA. 1953. Notes on Hawaiian Hepaticae: Frullaniaceae. The Bryologist 56: 40-48.
	Mizutani M. 1961. A revision of Japanese Lejeuneaceae. The Journal of the Hattori Botanical Laboratory 24: 115–302
	Schuster RM. 1992. Jubulaceae. In Schuster RM (ed.): The Hepaticae and Anthocerotae of North America east of the Hundredth Meridian (Vol. 5), pp 1-286. Field Museum of Natural History Chicago.
	Sim-Sim M. 1999. The genus Frullania Raddi (Hepaticae) in Portugal and Madeira. Cryptogamie Bryologie 20: 83-144.
	Singh SK, Barbhuiya HA. 2012. Contribution to the Hepaticae and Anthocerotae of Mizoram V. Three new taxa of Frullania from India. Taiwania 57: 106-116.
	So ML, Wang J. 2006. Frullania (frullaniaceae, marchantiophyta) in Hawaii. Journal- Hattori Botanical Laboratory 100: 419-430.
	Sukkharak P. 2018. A revision of the genus Frullania (marchantiophyta: Frullaniaceae) in Thailand. Nova Hedwigia 106: 115-207.
	Uribe J. 2004. Estudios en ejemplares tipo del género Frullania. III. Sobre F. mridana Steph. y F. setigera Steph. (Jubulaceae- Hepaticae). Tropical Bryology 25: 29-34.
	Uribe J. 2008. MonografÍa de frullania subgÉnero meteoriopsis (frullaniaceae, marchantiophyta) monograph of frullania subgenus meteoriopsis (frullaniaceae, marchantiophyta). Caldasia 30: 49-94.
	Uribe J. 2011. Type studies on Frullania subgenus meteoriopsis. VI. subgeneric affiliation of selected Asiatic species previously assigned to subg. meteoriopsis. Caldasia 33: 67-77.
	Uribe J. 2013. Type studies on Frullania subgenus Meteoriopsis (Marchantiophyta) VII. On F. angulata Mitt. and F. longistipula Steph. Polish Botanical Journal 58: 461-465.
	Uribe J, Gradstein S. 2003. Type studies on Frullania subgenus Meteoriopsis (Hepaticae). I. The lectotypification of the genus Frullania, F. subgen. Thyopsiella and F. subgen. Meteoriopsis, and some species transferred from subgen. Meteoriopsis to subgen. Thyopsiella. Cryptogamie Bryologie 24: 193-207.
	Vilnet A, Borovichev E, Bakalin V. 2014. Frullania subarctica-a new species of the Frullania tamarisci complex (Frullaniaceae, Marchantiophyta). Phytotaxa 173: 61-72.
	Yuzawa Y. 1991. A monograph of subgen. Chonanthelia of gen. Frullania (Hepaticae) of the world. The Journal of the Hattori Botanical Laboratory 70: 181-291.
	Yuzawa Y, Hattori S. 1988. A new Frullania species from Brazi. The Journal of Japanese Botany 63: 30-32.
	Yuzawa Y, Koike N. 1989. Studies on the type specimens of Latin American Frullania species. (1). Journal of the Hattori Botanical Laboratory 66: 343-358.
	Zhu R-L, So ML. 1997. Frullania fengyangshanensis (Hepaticae), a new species from China. The Bryologist 100: 356-358.

## Sheet: Table S2
		Table S2 The first five components in the principle component analysis selected for morphospace construction.
		Species	F1	F2	F3	F4	F5
		F. aculeata	0.194815	-1.8378	-1.18454	0.317477	-0.35683
		F. albertii	3.19532	0.968149	-0.456137	0.207673	0.962448
		F. alstonii	-2.54939	-0.926703	1.44935	-0.073558	0.0320463
		F. amplicrania	-1.15359	0.209501	0.10703	-0.725454	0.110864
		F. angulata	1.74923	-2.37773	0.903802	1.35386	0.536288
		F. aoshimensis	-2.19132	-0.629057	0.404138	0.0093468	-0.13908
		F. apiculata (3)	-1.03179	-0.881551	0.435285	-0.121912	-0.39579
		F. appalachiana	-1.78683	0.900376	0.777757	-0.0489463	0.277449
		F. appendistipula	2.9271	-0.911822	-1.97325	0.642148	0.435017
		F. appendistipula var. spinifera	1.57035	-1.24061	-1.49903	0.0869639	0.976812
		F. arsenii	1.04165	3.67652	1.34847	0.783151	-0.229363
		F. aterrima	-2.39293	-0.0234687	0.973215	0.154268	-0.0392036
		F. atrata	-1.85181	-0.635159	0.52779	0.323481	-0.274562
		F. austinii	-1.52035	1.73358	0.746416	-0.335645	0.0311783
		F. azorica	-1.73171	-0.0456602	0.326046	-0.623504	-0.0839688
		F. beauverdii	3.31013	0.865451	-1.12597	0.623074	-1.04733
		F. berthoumieui	0.247697	-1.19808	-0.172003	-1.03617	-0.0430347
		F. blepharozia	3.16815	2.05337	-0.231534	-0.10899	-0.809419
		F. bogotensis	4.83666	1.49936	-1.09303	-0.474341	-1.71753
		F. bolanderi	-1.94305	1.86094	0.635144	-0.177483	0.275126
		F. brasiliensis	1.09453	-1.85352	-0.537674	-0.0202275	-0.466344
		F. brittoniae	-1.39076	0.867718	0.635159	-0.0279697	0.214349
		F. brotheri	2.53095	-2.47703	-0.516326	0.881341	0.565004
		F. calcarata	0.789212	0.141704	-0.00551413	0.233186	-0.281465
		F. campanulata	-2.02609	0.707686	0.800581	0.181758	-0.132106
		F. caulisequa	-0.820089	0.536977	-0.286428	0.419287	-0.573326
		F. changii	0.266565	-1.15983	-1.08133	-0.309773	-0.494046
		F. chenii	-0.0160181	0.0874227	0.210307	-0.0971647	0.254179
		F. chevalieri	-3.63657	1.66453	0.61264	0.580357	0.306465
		F. chodatii	2.77251	2.72122	0.0767353	0.460182	0.0123375
		F. clavata	4.30028	2.3628	-1.88594	-1.20448	1.33826
		F. claviloba	-2.78539	-0.0604137	0.487762	-0.230559	-0.29928
		F. closterantha	0.191762	-0.927529	1.51045	0.655319	-0.034571
		F. cobrensis	-2.53376	2.6106	0.671389	0.464105	0.426542
		F. colliculosa	-2.48187	0.168407	0.0302125	-0.0758403	-0.590927
		F. compacta	-1.79282	-0.429883	0.767557	0.518548	0.0364048
		F. confertiloba	3.08152	1.2772	-0.556187	-0.669048	-0.0105047
		F. congesta	-2.66909	1.71945	1.27433	1.05713	0.578016
		F. convoluta	0.593481	-1.50069	-1.58814	0.130376	-0.680273
		F. crassitexta	-0.832406	0.124843	0.436446	-0.271354	0.705708
		F. crenatiloba	-2.9057	1.43764	1.31443	0.620254	0.418177
		F. cuencensis	-0.0376884	0.493682	0.0924569	-0.0449279	-0.457568
		F. darwinii	1.78692	-2.08854	-1.03182	0.28213	-0.370754
		F. davurica	2.1004	-1.01996	-1.08715	0.451213	0.204685
		F. decidua	0.419398	0.583955	0.442873	0.130164	-0.557584
		F. densiloba	-2.96888	-0.305343	0.758977	-0.00296505	-0.186477
		F. dentata	-0.0590855	-0.0267714	-0.191912	0.274249	-0.624012
		F. deplanata	0.196634	-0.157065	-0.716119	-0.978488	0.74362
		F. depressa	2.25844	2.32562	-0.799921	0.567277	-0.484279
		F. dilatata	-1.702	0.534064	1.06324	-0.1858	0.0733179
		F. dioica	-1.38164	-0.535626	0.995622	-0.33049	0.417757
		F. diversitexta	-1.96956	-0.293967	0.235116	0.113024	-0.200276
		F. donnellii	-1.82977	-0.641699	0.159354	-0.18479	-0.222315
		F. dulimensis	0.977063	-0.972784	-2.71236	-1.3597	-1.67571
		F. durifolia	-1.85741	-0.549732	0.491236	0.267686	-0.150796
		F. dusenii	1.3346	2.29696	-0.235262	0.653643	0.540222
		F. eboracensis	-1.89655	1.12642	0.322557	-0.178735	-0.0807964
		F. echinantha	2.37153	-1.97309	-2.39708	0.930787	1.52501
		F. ecklonii	5.07216	1.42579	-1.46049	-0.0760678	-1.54528
		F. epiphylla	1.70559	-0.785317	-0.76518	-0.189707	0.163799
		F. ericoides	0.242278	0.0651334	0.27671	-0.387308	0.123785
		F. erostrata	3.11537	2.25172	-0.779123	-0.528042	0.96248
		F. evelynae var. devendrae	-0.211893	-0.867206	0.54636	0.20293	-0.0338427
		F. evelynae var. srivastavae	1.08152	-0.352714	-0.104393	0.0800631	0.869663
		F. exilis	-1.67579	-0.651085	0.691032	0.167727	-0.0784569
		F. eymae	3.59919	-2.09882	-1.38605	0.26447	0.911551
		F. falciloba	1.6864	-0.383216	-0.500581	-0.779565	0.177016
		F. fauriana	1.33759	0.090181	0.666691	-1.03908	0.421567
		F. fengyangshanensis	-0.401766	1.02273	0.227784	0.130009	-0.613079
		F. ferdinandi-muelleri	1.62743	0.214404	-1.32459	-0.343263	0.243132
		F. flexuosa	-0.610685	-0.405811	0.00552001	-0.323507	-0.243133
		F. fragilifolia	-2.58858	0.482251	0.793329	0.206575	0.174879
		F. fugax	-2.46902	2.39447	0.487269	0.556452	0.0484625
		F. fulfordiae	-2.76498	0.929103	0.649252	-0.0617361	0.112063
		F. fuscovirens	-0.532066	0.20961	-0.639751	-0.626208	0.23986
		F. gemmulosa	3.06375	-1.14879	-1.29058	-0.475292	0.372712
		F. gibbosa	2.61321	1.46816	0.0770243	0.712869	-0.732971
		F. giraldiana	0.900965	-0.051946	-0.858018	-0.141146	0.609484
		F. gracilis	-2.95248	0.252879	0.93352	0.0426717	0.01082
		F. gradsteinii	1.72482	-0.494856	-1.22792	-1.12281	-1.19003
		F. grandiclava	2.6595	-0.0683231	-1.52685	0.574736	-0.642747
		F. grandifolia	2.05673	-1.95852	0.238837	0.632812	-0.377572
		F. haematocysta	3.01437	0.617604	-1.4887	0.336396	-1.30613
		F. hamaticoma	-0.605623	1.1259	0.499392	0.310868	1.14362
		F. hamatiloba	2.34481	-0.637077	0.101338	-0.886644	0.139016
		F. handel-mazzettii	2.77564	0.00745866	-1.25652	-0.615443	-0.23083
		F. hattorii	-2.97147	0.487736	0.872556	0.516249	0.238593
		F. hodgsoniae	-3.49702	0.621456	0.761613	0.352223	0.217296
		F. holostipula	4.86887	-1.2999	-3.09613	1.61525	-0.334018
		F. howeana	3.24985	-0.83701	-1.00821	-0.991803	0.782071
		F. hypoleuca	-0.497083	-0.996469	1.62534	-0.161892	-0.14027
		F. hypoleucula	-0.823714	-0.956582	-0.19612	0.126623	-0.23947
		F. inconstans	1.04294	-1.60472	1.0094	0.444851	-0.363257
		F. incumbens	1.00915	1.54367	-0.130411	0.247196	-0.46135
		F. inflata	-1.16842	-0.195252	-0.37656	-1.28762	-0.926236
		F. inflexa	-0.587955	-0.538917	-0.00039837	-0.61709	-0.549443
		F. inouei	0.60332	-0.885917	-0.564051	-0.0738062	0.489609
		F. intermedia	-0.738563	-1.50876	1.01033	0.0365443	0.069662
		F. intumescens	-0.521214	-1.06205	0.657109	0.321764	-0.368742
		F. jackii	0.899356	-1.35073	0.0927934	0.36409	0.497847
		F. jelskii	3.45839	1.45003	-0.447257	0.921747	0.367571
		F. johnsonii	-0.968826	-0.871173	1.31515	0.365701	-0.174021
		F. junghuhniana	-3.50391	-0.200624	0.37972	-0.121642	-0.0200235
		F. kashyapii	1.63909	-0.498078	-0.611014	-1.48036	0.511591
		F. knightbridgei	-3.05175	-0.240035	0.735447	-0.174417	-0.185866
		F. Kunzei	-2.92562	-0.407535	0.47633	-0.270843	-0.191543
		F. laxiflora	4.42851	2.17072	-0.720006	1.99411	-0.250863
		F. linii	1.66737	-0.202901	-0.415901	-1.8451	0.301775
		F. lobulata	-2.89031	0.298434	-0.243574	-0.0494385	-0.105987
		F. longistipula	-0.288959	-0.938862	-0.0108754	-0.437687	-0.190779
		F. magellanica	-2.32404	-0.336282	0.78264	-0.44499	-0.399875
		F. mcveanii	-2.49582	-0.00831149	0.184816	-0.0707876	-0.158772
		F. media	-0.861619	1.29696	0.078571	0.0356978	-0.375435
		F. megalostipa	3.99593	5.80439	-0.0398133	1.72578	-0.690241
		F. meridana	0.359274	-1.30734	-0.0848039	0.69892	-0.267498
		F. mexicana	-1.13394	1.21754	0.225029	-0.229865	-0.0454635
		F. meyeniana	-2.14422	-0.453142	0.982169	-0.221303	-0.295801
		F. microauriculata	1.54584	-0.676327	-0.271839	0.648224	0.624311
		F. microcaulis	-3.10326	-0.074475	0.645035	-0.363746	-0.197192
		F. microphylla	-2.88868	0.0742299	0.903368	0.0498433	0.0443448
		F. microscopica	-4.07418	0.383545	0.830586	0.0802769	0.0767143
		F. mirabilis	1.42208	-0.756772	-0.373491	0.26371	-0.699143
		F. mizoramensis	-0.487304	-1.09221	0.264081	-0.112079	0.482389
		F. moniliata	-0.248136	-1.02542	0.271986	0.121107	-0.175766
		F. monocera var. acutiloba	1.80783	0.374355	-0.766446	-0.862055	0.537057
		F. monocera	0.0911693	1.08064	-0.198427	-0.0959487	0.709373
		F. montana	2.20364	-0.590054	-1.10453	0.182218	0.394387
		F. motoyana	-2.78576	0.558586	1.10585	0.295864	0.0518396
		F. multilacera	-2.97223	0.33699	1.1286	0.139692	0.0297683
		F. multilaceroides	-2.15279	-0.242441	0.907758	0.274444	0.0233444
		F. muscicola	-1.03869	-0.187322	0.681315	-0.245534	0.261827
		F. neomexicana	-1.40067	-0.566431	0.140475	0.909863	0.955149
		F. neosheana	-3.18632	0.36034	0.56784	0.2575	-0.0437573
		F. nepalensis	1.28921	-1.0168	-0.891177	-0.281315	0.704235
		F. neurota	0.984501	0.888436	-0.841721	-0.616581	-0.619414
		F. nigricaulis	3.05684	-1.47846	-1.9766	1.23753	0.124572
		F. nivimontana	2.85008	-1.52674	-1.98414	-0.646698	0.187232
		F. nodulosa	3.45705	-2.48238	0.305875	1.27552	0.551116
		F. notarisii	-2.59864	-0.600588	0.159785	-0.453416	-0.618987
		F. oahuensis	-1.2379	0.748338	4.91545	0.223277	0.627264
		F. oakesiana	-3.11724	3.03861	0.492896	0.568461	0.819043
		F. oakesiana ssp. Takayuensis	-1.28644	0.0620002	-0.364018	-0.882566	-0.647786
		F. obcordata	-1.61953	-0.655635	1.21671	-0.0115485	-0.168825
		F. obscura	1.8663	0.575586	-0.381724	0.239231	-0.439052
		F. orientalis	2.18541	-2.3451	1.05454	-1.63764	-1.23729
		F. ornithocephala	-0.476357	-1.45665	-0.508035	0.0736786	0.641008
		F. osumiensis	0.515542	0.555203	-0.172303	-0.16333	0.787423
		F. pallide-virens	4.52955	-2.25222	-0.584201	1.19951	1.25922
		F. papillata	-0.963483	-0.712724	-0.329723	0.139322	-0.576211
		F. papuana	0.0270436	-0.87974	0.542361	0.455655	-0.128656
		F. parvistipula	-1.33031	1.39575	0.318927	0.00037586	0.0984658
		F. patula	3.1515	2.35182	-2.50654	-1.13429	0.452987
		F. pedicellata	-0.513683	0.219532	0.454317	0.0328316	0.295735
		F. pentapleura	-2.22826	1.28931	0.878779	-0.175864	0.274604
		F. peruviana	1.13324	-0.956194	-1.36702	0.6306	-0.803646
		F. phalangiflora	0.878155	-1.457	-1.14647	0.109392	-0.889446
		F. physantha	3.7131	-1.67243	-0.609315	0.0863936	0.766729
		F. plana	-0.0746851	-0.451826	0.475763	0.398299	0.355619
		F. planifolia	2.10819	1.77673	-1.37223	-0.138076	-2.10953
		F. pluricarinata	-0.893909	2.47978	0.682247	0.441326	0.186982
		F. polyptera	-2.33209	0.569258	1.03045	0.16855	0.0139823
		F. polysticta	-0.392928	-1.27981	0.47908	0.0361551	-0.0879434
		F. ponapensis	-0.200054	-1.41034	-0.428937	-0.311835	-0.506451
		F. probosciphora	-1.14757	2.87237	0.973225	0.806174	0.589349
		F. pseudoinflata	-2.80107	-0.825851	0.784161	-0.17444	-0.111525
		F. ptychantha	-0.0858978	-1.45101	0.904191	-0.141949	-0.216643
		F. pycnantha	-1.45255	1.38793	0.777923	0.374897	0.605618
		F. ramuligera	-2.48186	-0.625249	0.722232	-0.229946	-0.202735
		F. reflexistipula	2.90668	-1.01921	-1.24814	0.0991592	0.72535
		F. reimersii	-0.429871	-0.803663	2.5542	-0.183164	-0.666681
		F. retusa	2.76226	-1.33249	-1.91485	-0.133537	0.501041
		F. rhystocolea	-0.147266	0.213518	0.142231	0.275625	0.437487
		F. rhytidantha	-0.00708289	0.11766	0.21064	-0.431417	-0.129696
		F. ringens	2.39566	1.92434	-0.714797	1.19048	-1.49074
		F. rio-janeirensis	3.9053	2.81275	-1.50576	0.306104	-1.29461
		F. riparia	0.228105	2.4506	-0.380213	-0.368573	0.627197
		F. rostrata	-2.8955	0.249417	0.915929	0.211448	0.150499
		F. rubella	-1.22881	0.949454	0.364072	-0.0681755	0.052132
		F. rudolfiana	-2.45293	0.894063	0.361128	0.458964	0.0410755
		F. sabaliana	-0.741144	-0.482662	0.24502	-0.544575	-0.937564
		F. sackawana	3.07238	-2.41956	-0.878156	0.929213	0.415175
		F. saipanensis	-0.177031	-0.721405	-0.0663907	0.0709625	0.700309
		F. sandvicensis	4.06329	3.11095	1.97433	-0.828402	0.77831
		F. scandens	3.2635	3.50737	-1.56058	-1.28753	0.581615
		F. schensiana	0.527185	0.0771763	0.404464	-0.792627	0.435626
		F. scottiana	-2.02579	0.813039	0.176214	-0.281497	0.39902
		F. selwyniana	-2.9641	0.363443	0.495432	-0.0166297	-0.040906
		F. seriata	-0.272986	-0.846224	0.627588	-0.355782	0.0523993
		F. seriatifolia	-2.45945	-0.425908	0.611396	0.27447	-0.277801
		F. serrata	0.371795	-1.0459	-0.187344	0.404251	-0.245023
		F. setchellii	-0.0133561	-0.512009	-0.851033	-1.15956	0.206724
		F. setigera	2.18847	-1.86535	0.0749872	0.917316	-0.221392
		F. shanensis	0.38027	-0.242965	0.802078	-0.773458	0.322092
		F. sheana	-2.53011	0.300281	0.650848	0.178164	-0.132625
		F. sinensis	-0.955293	-0.69083	0.428291	-0.242834	0.120255
		F. sinosphaerantha	2.16506	-0.653244	-1.47762	0.414371	0.434299
		F. sinuata	-0.320066	-1.32307	1.08532	0.537751	0.148062
		F. solanderiana	-1.78646	0.00308045	0.748005	-0.245374	0.147974
		F. sphaerocephala	6.29259	0.19219	-0.596956	1.15708	-0.729753
		F. spicata	1.40809	-0.846984	-0.48426	0.402798	0.261467
		F. spinifera	-0.370152	-1.42127	0.535247	0.193335	0.578249
		F. spinigastria	0.444627	0.0264687	-0.0779301	-1.14714	0.385275
		F. squarrosa	-0.601269	-0.308566	0.162676	-0.387014	0.0895522
		F. squarrosula	1.43243	-0.725475	-0.663723	-0.136561	0.182413
		F. standaertii	0.974068	2.52936	-0.666718	0.0200352	-0.255399
		F. steereana	-2.80259	0.188781	0.484901	0.0631489	-0.132498
		F. stenostipa	-1.65483	0.83283	0.0872923	0.313138	0.0806916
		F. streimannii	2.72289	0.585396	-0.221652	-0.570696	0.283047
		F. stylifera	-1.64559	1.51794	0.524222	0.57905	0.696332
		F. subarctica	-0.879593	-0.505661	0.457388	0.749824	0.0894832
		F. subcaduca	-0.00710675	-1.13372	-0.439362	0.772967	0.505363
		F. subdentata	0.336331	-1.19553	0.00436946	0.706902	-0.287058
		F. subincumbens	-0.1166	0.323845	-0.532086	-0.258912	-0.577204
		F. submultilacera	-2.82633	0.390141	0.517193	0.26456	-0.0225627
		F. svihlana	-0.657119	-1.50951	0.345983	-0.263249	0.445946
		F. tagawana	-1.54246	-0.504697	0.755152	0.091532	-0.0409161
		F. tamarisci	-0.349959	-0.985044	0.960087	-0.561182	-0.335957
		F. taradakensis	0.747782	-0.453262	-0.36883	-0.947515	0.57882
		F. taxodiocola	-3.11601	0.233466	0.705259	0.200855	0.0659816
		F. teneriffae	-0.0603485	-0.897729	0.922767	0.100131	-0.481273
		F. ternatensis	-0.475683	-1.65063	-1.89714	-0.276144	-0.770032
		F. tetraptera	1.62171	1.2902	-0.72574	-0.129468	-0.547567
		F. thouvenotiana	-3.71908	1.37494	0.758117	0.414765	0.184407
		F. toropuku	-3.7899	0.473095	0.660942	0.101253	0.0978006
		F. trichodes	-1.34487	-0.676625	0.0149699	0.336116	-0.274634
		F. trinervis	-0.349034	0.457048	0.451758	-0.481969	-0.0213474
		F. truncatistyla	-3.97443	1.2142	0.922826	0.306713	0.349109
		F. tubercularis	-0.737189	-0.510091	-0.0740275	-0.71861	-0.368653
		F. tunguraguana	5.26244	5.91706	-1.20973	-1.10294	0.55083
		F. uleana	-0.50418	-1.62037	-0.678418	-0.379734	-0.571461
		F. usamiensis	3.11517	0.0908167	-1.79917	-1.81563	0.932904
		F. vaginata	-1.73468	-0.721093	-0.2895	0.130006	-0.484354
		F. valida	2.64741	-1.00513	-0.00195722	-0.926932	0.518182
		F. verdoorniana	0.516715	-1.18101	0.9109	0.711636	-0.283364
		F. victoriensis	0.907558	-0.505755	-0.158374	0.0832969	0.307782
		F. vitalii	-2.85543	-0.316847	0.438753	-0.158157	-0.154568
		F. vittata	-2.22956	-0.528993	0.789726	0.291467	-0.122172
		F. vittiana	1.12897	-0.570386	-0.311516	-0.649112	0.143017
		F. wangii	-0.779823	-0.688193	-0.423733	-0.596984	-0.19317
		F. warnckeana	-2.83786	0.0173527	0.126763	-0.00209564	-0.194753
		F. weberbaueri	1.0302	-1.33302	-1.46113	0.343659	-0.955802
		F. winteri	3.01148	0.0742242	-0.902486	-0.93964	-0.245667
		F. yuennanensis	2.19573	-1.43903	0.345893	0.13725	0.651869
		F. zangii	1.33528	-0.908637	-0.735231	0.127405	0.348573
